# Supplementary material for: Integration of team-based learning and simulation-based learning in clinical education of infant feeding and swallowing assessment and management of speech-language pathology students: a retrospective pre-post intervention study
Source: BMC Med Educ. 2025 Aug 30;25:1228. doi: 10.1186/s12909-025-07721-7 (PMC12398139; doi:10.1186/s12909-025-07721-7)
Supplement: Supplementary file 1 — Supplementary Material 1. [file 12909_2025_7721_MOESM1_ESM.xlsx]

## Sheet: qualtrics-data
StartDate	EndDate	Status	IPAddress	Progress	Duration (in seconds)	Finished	RecordedDate	ResponseId	RecipientLastName	RecipientFirstName	RecipientEmail	ExternalReference	LocationLatitude	LocationLongitude	DistributionChannel	UserLanguage	#	Q1	Q2	Q3	Q4	Q5	Q6	Q7	Q8	Q9	Q10	Q11	Q12	Q13	Q14	Q15	Q16	Q17	Q18	Q19	Q20
Start Date	End Date	Response Type	IP Address	Progress	Duration (in seconds)	Finished	Recorded Date	Response ID	Recipient Last Name	Recipient First Name	Recipient Email	External Data Reference	Location Latitude	Location Longitude	Distribution Channel	User Language	What is your identification number?	I am confident in assessing and documenting an infant’s oral-motor skills and feeding behaviors.	I can identify signs and symptoms of pediatric dysphagia during a clinical assessment.	I feel confident in conducting a pediatric dysphagia evaluation.	I am able to identify red flags or indicators for further assessment in pediatric dysphagia.	I am confident in analyzing and interpreting clinical data from an infant bottle-feeding assessment.	I can identify risk factors and potential causes of pediatric dysphagia based on assessment findings.	I feel confident in determining appropriate recommendations for feeding modifications or interventions based on assessment results.	I am able to communicate assessment findings and recommendations effectively to caregivers and healthcare team members.	I am confident in developing individualized feeding plans for infants with dysphagia.	I can select appropriate feeding strategies or therapeutic interventions for infant dysphagia management.	I feel confident in collaborating with caregivers to implement dysphagia management strategies in an infant population.	I am able to document feeding plans and interventions for pediatric dysphagia patients.	I am confident in implementing feeding strategies or therapeutic exercises during infant dysphagia intervention sessions.	I can adjust intervention strategies based on real-time observations and patient responses.	I feel confident in ensuring safety and proper positioning during feeding sessions with pediatric dysphagia patients.	I am able to monitor progress and make appropriate modifications to intervention plans as needed.	I am confident in coordinating interdisciplinary care for pediatric dysphagia patients.	I can advocate for appropriate resources and support services for pediatric dysphagia management.	I feel confident in educating caregivers and healthcare providers about pediatric dysphagia prevention and management.	I am able to participate in quality improvement initiatives to enhance pediatric dysphagia services.
2024-04-07 02:37:46	2024-04-07 02:38:15	1		100	29	1	2024-04-07 02:38:17	R_5oj2WY8F3GZkLd0					51.5088	-0.093	preview	EN
2024-04-07 23:48:35	2024-04-07 23:50:18	0	137.189.241.69	100	103	1	2024-04-07 23:50:19	R_46fHx02r5jFikf2					22.2908	114.15	qr	EN		1	1	1	1	1	1	1	1	1	1	1	1	1	1	1	1	1	1	1	1
2024-04-07 23:48:32	2024-04-07 23:50:31	0	137.189.241.29	100	119	1	2024-04-07 23:50:31	R_4AVsqXVPfr71BDP					22.2908	114.15	qr	EN		1	1	1	2	2	1	1	2	1	1	1	1	1	1	1	1	1	1	1	1
2024-04-07 23:48:43	2024-04-07 23:50:37	0	123.255.103.24	100	114	1	2024-04-07 23:50:38	R_4FWIxzMR6FuzKjF					22.2908	114.15	qr	EN		3	3	2	3	2	3	2	3	2	3	3	3	3	2	2	3	3	2	2	2
2024-04-07 23:48:33	2024-04-07 23:50:38	0	137.189.241.26	100	125	1	2024-04-07 23:50:39	R_4PkeS4a1JEp9H2s					22.2908	114.15	qr	EN		1	2	1	2	1	1	1	1	1	1	1	1	1	1	1	1	1	1	1	1
2024-04-07 23:48:16	2024-04-07 23:50:48	0	14.0.224.192	100	152	1	2024-04-07 23:50:49	R_4vXouV4dPVMDxJL					22.2908	114.15	qr	EN		1	1	2	2				1	1	1	1	1	1	1	1	2	1	1	1	1
2024-04-07 23:48:30	2024-04-07 23:51:07	0	137.189.241.66	100	156	1	2024-04-07 23:51:08	R_417BZTpg4Xlvgff					22.2908	114.15	qr	EN		1	1	1	2	1	1	1	2	1	1	1	1	1	1	1	1	1	1	1	1
2024-04-07 23:49:03	2024-04-07 23:51:10	0	137.189.241.57	100	127	1	2024-04-07 23:51:11	R_4LoJMSfacqrKWbS					22.2908	114.15	qr	EN		2	2	1	3	1	2	1	1	1	1	1	1	1	1	1	1	1	1	1	1
2024-04-07 23:48:56	2024-04-07 23:51:21	0	182.239.89.61	100	144	1	2024-04-07 23:51:21	R_4BdH09o7ChqH90R					22.2908	114.15	qr	EN		1	1	1	2	1	1	1	1	1	1	1	1	1	1	1	1	1	1	1	1
2024-04-07 23:48:51	2024-04-07 23:51:34	0	137.189.241.79	100	162	1	2024-04-07 23:51:34	R_4XjrWXxIMmOQ1K1					22.2908	114.15	qr	EN		1	1	1	1	1	2	2	2	2	2	1	2	1	1	2	2	2	2	2	2
2024-04-07 23:50:39	2024-04-07 23:51:48	0	137.189.241.29	100	69	1	2024-04-07 23:51:49	R_4oI9xsUzK1iXs5H					22.2908	114.15	qr	EN		1	1	1	1	1	1	1	1	2	2	2	2	2	1	1	2	1	1	1	1
2024-04-07 23:48:58	2024-04-07 23:51:49	0	137.189.241.60	100	170	1	2024-04-07 23:51:49	R_4VF26Gw6EKLk3Vn					22.2908	114.15	qr	EN		1	1	2	2	2	1	2	2	1	2	2	1	1	2	2	2	2	1	1	2
2024-04-08 02:01:54	2024-04-08 02:03:08	0	123.255.103.30	100	74	1	2024-04-08 02:03:09	R_41v8PqorKwoBKHR					22.2908	114.15	qr	EN	013	1	1	1	1	1	1	1	1	1	1	1	1	1	1	1	1	1	1	1	1
2024-04-08 02:02:03	2024-04-08 02:03:35	0	49.130.128.145	100	92	1	2024-04-08 02:03:36	R_4OkjtRluqWkAks9					22.2908	114.15	qr	EN	016	1	2	2	2	2	2	2	2	1	1	1	1	1	1	1	1	1	1	1	1
2024-04-08 02:00:34	2024-04-08 02:03:59	0	14.0.156.112	100	205	1	2024-04-08 02:04:00	R_4mEK0cA8ibF0hAs					22.2908	114.15	qr	EN	015	1	1	1	1	1	1	1	1	1	1	1	1	1	1	1	1	1	1	1	1
2024-04-08 02:01:42	2024-04-08 02:04:38	0	123.255.103.11	100	176	1	2024-04-08 02:04:39	R_4uqGkLS0LNKaJ7x					22.2908	114.15	qr	EN	012	1	1	1	1	1	1	1	1	1	1	1	1	1	1	1	1	1	1	1	1
2024-04-08 02:02:08	2024-04-08 02:05:10	0	137.189.241.73	100	182	1	2024-04-08 02:05:13	R_4suWavAnMhxLq8t					22.2908	114.15	qr	EN	017	1	1	1	1	1	1	1	1	1	1	1	1	1	1	1	1	1	1	1	1
2024-04-08 02:03:05	2024-04-08 02:05:35	0	137.189.241.44	100	150	1	2024-04-08 02:05:36	R_4fDIWoHXbjNqMIv					22.2908	114.15	qr	EN	19	1	1	1	1	1	1	1	1	1	1	1	1	1	1	1	1	1	1	1	1
2024-04-08 02:02:52	2024-04-08 02:05:47	0	14.0.164.71	100	175	1	2024-04-08 02:05:48	R_4Pbutto2c6wTScV					22.2908	114.15	qr	EN	018	1	1	1	1	1	1	1	1	1	1	1	1	1	1	1	2	1	1	1	1
2024-04-08 02:02:25	2024-04-08 02:05:55	0	137.189.241.65	100	209	1	2024-04-08 02:05:55	R_46nYu3Kp92EtoGs					22.2908	114.15	qr	EN	20	2	2	2	1	1	2	1	2	1	1	1	1	2	1	2	1	1	1	2	1
2024-04-08 02:07:14	2024-04-08 02:10:03	0	137.189.241.23	100	168	1	2024-04-08 02:10:03	R_4R1SUy3t2jaUc1Z					22.2908	114.15	qr	EN	014	2	2	2	1	1	1	1	1	1	1	1	1	1	1	1	1	2	1	2	2
2024-04-09 23:49:24	2024-04-09 23:53:02	0	137.189.241.58	100	217	1	2024-04-09 23:53:02	R_42ET8VIKW897B1u					22.2908	114.15	qr	EN	030	1	2	1	2	1	2	1	2	1	2	2	1	1	1	2	1	1	1	1	1
2024-04-09 23:50:03	2024-04-09 23:53:03	0	137.189.241.31	100	179	1	2024-04-09 23:53:03	R_4MKDeK1yIni3PY5					22.2908	114.15	qr	EN	028	1	1	1	1	1	1	1	1	1	1	1	1	1	1	1	1	1	1	1	3
2024-04-09 23:49:19	2024-04-09 23:53:09	0	137.189.241.60	100	230	1	2024-04-09 23:53:10	R_4u7tOAfcKABKIZH					22.2908	114.15	qr	EN	031	2	2	1	1	2	2	1	1	1	1	1	1	1	1	2	1	1	1	1	1
2024-04-09 23:50:22	2024-04-09 23:53:20	0	137.189.241.43	100	177	1	2024-04-09 23:53:21	R_4dRqA7Hh5w2fXjk					22.2908	114.15	qr	EN	021	1	1	1	2	1	1	1	2	1	1	2	1	1	1	1	1	2	1	1	1
2024-04-09 23:49:10	2024-04-09 23:53:26	0	137.189.241.43	100	256	1	2024-04-09 23:53:26	R_4Q9KMgUPfoQ6uhI					22.2908	114.15	qr	EN	029	1	2	2	2	1	2	1	2	1	2	1	1	1	1	2	2	2	2	2	2
2024-04-09 23:52:08	2024-04-09 23:53:51	0	14.0.227.5	100	102	1	2024-04-09 23:53:51	R_4xEm98hBhmtjrIR					22.2908	114.15	qr	EN	1155185173	1	1	1	1	1	1	1	2	1	1	2	1	1	1	1	1	2	2	1	1
2024-04-09 23:50:56	2024-04-09 23:54:40	0	137.189.241.51	100	223	1	2024-04-09 23:54:40	R_4LXbVciYU3uP97q					22.2908	114.15	qr	EN	022	1	2	1	1	1	2	1	1	1	1	1	1	1	1	3	2	1	2	2	1
2024-04-09 23:52:52	2024-04-09 23:54:58	0	49.130.129.97	100	125	1	2024-04-09 23:54:58	R_4gnoaZ4gq8dstqR					22.2908	114.15	qr	EN	025	2	3	1	2	2	2	2	3	2	2	2	3	2	2	4	3	2	3	4	4
2024-04-09 23:49:22	2024-04-09 23:55:08	0	137.189.241.25	100	345	1	2024-04-09 23:55:08	R_4aKAK6aJ0zOXwjJ					22.2908	114.15	qr	EN	024	2	2	1	2	1	1	2	2	1	1	2	2	2	2	2	2	1	1	1	1
2024-04-09 23:54:13	2024-04-10 00:00:24	0	137.189.241.74	100	370	1	2024-04-10 00:00:25	R_4ccnM3rhuAbUUZl					22.2908	114.15	qr	EN	026	1	1	1	1	1	1	1	1	2	2	2	2	2	1	2	1	1	2	2	1
2024-04-10 02:02:04	2024-04-10 02:04:39	0	137.189.241.15	100	154	1	2024-04-10 02:04:39	R_4i2UtRAnWomrAtS					22.2908	114.15	qr	EN	035	1	2	1	1	2	1	1	3	1	1	1	1	1	2	2	2	1	2	2	2
2024-04-10 02:02:19	2024-04-10 02:04:41	0	137.189.241.40	100	141	1	2024-04-10 02:04:41	R_4aCSq1LdnE6y9mY					22.2908	114.15	qr	EN	027	2	2	2	2	2	2	2	2	2	2	2	2	2	2	2	2	2	2	2	2
2024-04-10 01:59:48	2024-04-10 02:04:41	0	137.189.241.43	100	292	1	2024-04-10 02:04:41	R_41aHk7yJ7nmaCeX					22.2908	114.15	qr	EN	042	2	2	2	1	2	1	1	1	1	1	1	1	2	2	2	1	1	2	1	1
2024-04-10 02:01:10	2024-04-10 02:04:48	0	137.189.241.70	100	218	1	2024-04-10 02:04:49	R_4C1GpcJUvYfmyDZ					22.2908	114.15	qr	EN	034	2	2	2	2	2	2	2	2	2	2	2	2	2	2	2	2	2	2	2	2
2024-04-10 02:02:06	2024-04-10 02:04:48	0	137.189.241.37	100	162	1	2024-04-10 02:04:49	R_42Qug4o6mmksOyM					22.2908	114.15	qr	EN	041	2	1	1	1	1	1	1	1	1	1	2	1	1	3	1	1	2	3	2	2
2024-04-10 02:02:00	2024-04-10 02:04:54	0	137.189.241.30	100	173	1	2024-04-10 02:04:54	R_4WHjNhAThHfrWbN					22.2908	114.15	qr	EN	040	3	4	3	4	3	3	2	2	3	3	3	3	3	3	3	3	3	3	3	3
2024-04-10 02:02:27	2024-04-10 02:04:54	0	123.255.103.34	100	147	1	2024-04-10 02:04:55	R_4DUwIBCBrs5EM81					22.2908	114.15	qr	EN	032	2	2	1	1	1	1	1	1	1	1	1	1	1	1	1	1	2	2	2	2
2024-04-10 02:01:45	2024-04-10 02:04:59	0	137.189.241.66	100	194	1	2024-04-10 02:05:00	R_4SsztAhtJlIDqXD					22.2908	114.15	qr	EN	037	2	1	1	2	1	2	2	1	1	1	1	2	1	1	2	1	1	1	2	1
2024-04-10 02:01:17	2024-04-10 02:05:39	0	104.28.69.130	100	261	1	2024-04-10 02:05:40	R_441b5cYbZJG8JdI					22.2842	114.176	qr	EN	033	2	3	2	2	1	2	1	2	2	1	1	1	2	2	1	2	1	2	1	1
2024-04-10 02:02:03	2024-04-10 02:05:56	0	137.189.241.75	100	232	1	2024-04-10 02:05:56	R_4nDk3dilS0QXis9					22.2908	114.15	qr	EN	039	1	2	1	2	1	2	2	2	2	2	2	2	2	2	3	3	2	2	3	2
2024-04-07 23:48:54	2024-04-07 23:49:30	0	203.145.89.5	24	35	0	2024-04-14 23:49:32	R_4KrXQ8qZsrrNFz7							qr	EN		1	1	1	2
2024-04-08 01:30:50	2024-04-08 01:30:54	0	194.156.224.5	5	4	0	2024-04-15 01:31:02	R_4GZdBl0eLEH7jZr							qr	EN
2024-04-09 23:49:18	2024-04-09 23:49:27	0	137.189.241.31	5	9	0	2024-04-16 23:49:33	R_4LsuDpmpYRWnkGZ							qr	EN
2024-04-28 21:22:56	2024-04-28 21:25:37	0	121.203.231.165	100	161	1	2024-04-28 21:25:38	R_4MhfwvvkuSO9Adr					22.2908	114.15	anonymous	EN	003	4	4	4	4	4	4	3	5	4	5	4	4	5	4	4	4	4	3	4	3
2024-04-28 21:56:20	2024-04-28 21:58:42	0	45.64.240.177	100	142	1	2024-04-28 21:58:42	R_4v6191t8VOa1jps					22.2908	114.15	anonymous	EN	007	3	3	3	3	3	4	3	3	3	3	3	3	2	3	3	2	1	1	3	1
2024-04-28 23:09:25	2024-04-28 23:15:10	0	1.64.93.113	100	344	1	2024-04-28 23:15:11	R_4y93lINpIQRntuF					22.2908	114.15	anonymous	EN	002	3	4	4	4	3	4	4	4	3	3	4	4	4	4	4	4	3	3	4	3
2024-04-29 01:01:22	2024-04-29 01:02:24	0	137.189.62.248	100	62	1	2024-04-29 01:02:24	R_4E0TCztHJSyGinq					22.2908	114.15	anonymous	EN	010	4	4	4	4	4	4	4	4	4	4	4	4	4	4	4	4	4	4	4	4
2024-04-29 03:48:54	2024-04-29 03:51:10	0	219.73.42.223	100	135	1	2024-04-29 03:51:11	R_4vKszV4zh5mqMNP					22.2908	114.15	anonymous	EN	008	3	3	3	2	3	3	3	3	3	3	3	3	3	3	3	3	3	3	3	3
2024-04-29 19:03:13	2024-04-29 19:15:42	0	61.239.172.110	100	748	1	2024-04-29 19:15:42	R_4C39HlSZZxJY4oh					22.2908	114.15	anonymous	EN	031	2	2	1	2	1	2	2	1	2	2	2	2	2	2	3	2	2	2	2	2
2024-04-29 19:39:42	2024-04-29 19:41:46	0	61.239.140.171	100	123	1	2024-04-29 19:41:47	R_4VrcUkj2BaEXfaN					22.2908	114.15	anonymous	EN	1155185213	4	4	3	4	3	4	3	3	3	2	2	4	2	2	3	3	3	4	3	2
2024-04-29 19:42:25	2024-04-29 19:45:40	0	119.236.248.133	100	195	1	2024-04-29 19:45:40	R_4QnNolOauQLl3gZ					22.2908	114.15	anonymous	EN	015	4	3	3	3	3	3	3	3	3	3	3	3	3	3	3	3	3	3	3	3
2024-04-29 19:46:15	2024-04-29 19:54:01	0	138.19.45.75	100	466	1	2024-04-29 19:54:02	R_4duf9c9Ak9b0eBT					22.2908	114.15	anonymous	EN	039	4	4	4	5	4	5	4	4	3	5	4	5	4	3	5	4	4	4	4	3
2024-04-29 19:10:55	2024-04-29 21:03:10	0	119.246.72.153	100	6735	1	2024-04-29 21:03:11	R_4DFmI26pvHqfYzf					22.1469	114.591	anonymous	EN	1155083375@link.cuhk.edu.hk	3	3	3	3	3	3	3	3	3	3	3	3	3	3	3	3	3	3	3	3
2024-04-29 16:55:17	2024-04-29 21:22:08	0	219.78.166.178	100	16010	1	2024-04-29 21:22:09	R_4BegbvLQvm4TEdP					22.2908	114.15	anonymous	EN	1155188724	4	4	4	4	3	3	3	4	3	4	4	4	4	3	4	4	3	4	4	4
2024-04-29 22:20:38	2024-04-29 22:23:09	0	138.19.229.22	100	151	1	2024-04-29 22:23:10	R_4FKDr639Nbk8fr9					22.3847	114.197	anonymous	EN	025	4	4	3	4	4	4	4	4	4	4	4	4	5	4	4	4	4	4	5	5
2024-04-30 05:46:23	2024-04-30 05:55:43	0	223.16.58.125	100	560	1	2024-04-30 05:55:43	R_4OiWX8iCPBQXWip					22.2908	114.15	anonymous	EN	034	3	4	3	4	3	3	3	3	3	3	3	3	3	3	4	3	3	3	3	3
2024-04-30 19:03:48	2024-04-30 19:04:58	0	119.236.103.36	100	69	1	2024-04-30 19:04:58	R_4cdPSeQaQIJ8RQL					22.2908	114.15	anonymous	EN	019	2	2	2	2	2	2	2	2	2	2	2	2	2	2	2	2	2	2	2	2
2024-04-30 20:15:42	2024-04-30 20:27:58	0	119.247.11.58	100	736	1	2024-04-30 20:27:59	R_4HpeFZWMaHq015Z					22.3361	114.2	anonymous	EN	029	3	3	3	4	3	3	3	3	3	3	3	4	3	2	2	3	3	3	3	3
2024-04-30 22:18:44	2024-04-30 22:21:00	0	1.36.246.12	100	136	1	2024-04-30 22:21:01	R_4CCz3ZyD8fNfuO8					22.2908	114.15	anonymous	EN	1155185488	2	2	2	3	2	3	2	2	2	2	2	2	2	2	3	3	3	2	3	3
2024-04-30 23:31:12	2024-04-30 23:33:49	0	49.131.149.151	100	156	1	2024-04-30 23:33:50	R_4ql9oQ9DTtK4cLs					22.2908	114.15	anonymous	EN	030	4	3	4	4	3	4	4	4	4	4	4	4	3	3	5	2	3	4	3	3
2024-05-01 09:01:05	2024-05-01 09:02:28	0	210.6.255.225	100	82	1	2024-05-01 09:02:28	R_4E3S9l7JFQZ89r3					22.3361	114.2	anonymous	EN	014	4	3	3	3	4	4	3	3	3	3	3	4	3	3	3	3	3	3	3	3
2024-05-01 20:09:05	2024-05-01 20:11:34	0	124.244.88.136	100	148	1	2024-05-01 20:11:35	R_4JmjZYOWe8GyvAB					22.2908	114.15	anonymous	EN	022	3	2	3	2	2	2	3	3	1	2	2	2	1	2	2	2	1	1	2	2
2024-05-01 22:46:23	2024-05-01 22:48:32	0	123.202.120.177	100	128	1	2024-05-01 22:48:32	R_4I8L2GFzX642ToB					22.2908	114.15	anonymous	EN	017	2	3	2	3	2	2	2	3	2	2	2	2	2	2	2	2	2	2	3	2
2024-05-02 06:31:46	2024-05-02 06:35:24	0	219.77.244.128	100	218	1	2024-05-02 06:35:25	R_4ypAY6rMTFzqRtj					22.2908	114.15	anonymous	EN	038	4	3	3	3	4	3	4	3	3	3	3	4	3	2	4	3	3	3	3	3
2024-05-03 19:19:56	2024-05-03 19:27:00	0	119.246.173.186	100	423	1	2024-05-03 19:27:01	R_4jdL28ovExqBkEB					22.2908	114.15	anonymous	EN	011	2	2	2	2	3	2	3	2	3	2	3	2	3	3	2	3	2	2	2	2
2024-05-05 17:41:19	2024-05-05 17:49:49	0	138.19.162.195	100	509	1	2024-05-05 17:49:49	R_4bQAtQJt45Qr4eg					22.2908	114.15	anonymous	EN	026	4	4	3	3	4	3	3	3	3	3	4	4	3	3	3	3	4	4	4	4
2024-04-28 19:34:43	2024-04-28 19:34:47	0	137.189.62.248	5	4	0	2024-05-05 19:34:48	R_4iWPZjXW832Z8HE							anonymous	EN
2024-04-28 20:20:58	2024-04-28 20:21:15	0	137.189.241.51	0	17	0	2024-05-05 20:21:16	R_4PpXiMu3sa7xwGJ							anonymous	EN
2024-05-02 06:36:12	2024-05-02 06:37:19	0	219.77.244.128	45	67	0	2024-05-09 06:37:21	R_42RqGWxX9TujqgG							anonymous	EN	040	3	3	3	3	3	3	4	3
2024-05-10 10:19:37	2024-05-10 11:46:35	0	218.103.195.156	100	5218	1	2024-05-10 11:46:36	R_41ibb6fOlHrIU2L					22.2908	114.15	anonymous	EN	018	3	4	3	4	3	3	4	4	3	4	4	4	4	3	4	4	3	4	3	4
2024-05-15 23:24:06	2024-05-15 23:26:14	0	42.200.123.42	100	127	1	2024-05-15 23:26:15	R_4LiG1nViGdsrGkW					22.3847	114.197	anonymous	EN	041	4	3	3	4	3	3	4	4	2	3	3	4	3	4	3	3	3	4	4	3
2024-05-19 10:01:09	2024-05-20 11:33:38	0	222.166.124.60	9	91948	0	2024-05-27 11:33:39	R_4jGnrzYt9UmqhJ7							anonymous	EN	F024

## Sheet: confidence-pre
StartDate	EndDate	Status	IPAddress	Progress	Duration (in seconds)	Finished	RecordedDate	ResponseId	RecipientLastName	RecipientFirstName	RecipientEmail	ExternalReference	LocationLatitude	LocationLongitude	DistributionChannel	UserLanguage	#	Q1	Q2	Q3	Q4	Q5	Q6	Q7	Q8	Q9	Q10	Q11	Q12	Q13	Q14	Q15	Q16	Q17	Q18	Q19	Q20
Start Date	End Date	Response Type	IP Address	Progress	Duration (in seconds)	Finished	Recorded Date	Response ID	Recipient Last Name	Recipient First Name	Recipient Email	External Data Reference	Location Latitude	Location Longitude	Distribution Channel	User Language	What is your identification number?	I am confident in assessing and documenting an infant’s oral-motor skills and feeding behaviors.	I can identify signs and symptoms of pediatric dysphagia during a clinical assessment.	I feel confident in conducting a pediatric dysphagia evaluation.	I am able to identify red flags or indicators for further assessment in pediatric dysphagia.	I am confident in analyzing and interpreting clinical data from an infant bottle-feeding assessment.	I can identify risk factors and potential causes of pediatric dysphagia based on assessment findings.	I feel confident in determining appropriate recommendations for feeding modifications or interventions based on assessment results.	I am able to communicate assessment findings and recommendations effectively to caregivers and healthcare team members.	I am confident in developing individualized feeding plans for infants with dysphagia.	I can select appropriate feeding strategies or therapeutic interventions for infant dysphagia management.	I feel confident in collaborating with caregivers to implement dysphagia management strategies in an infant population.	I am able to document feeding plans and interventions for pediatric dysphagia patients.	I am confident in implementing feeding strategies or therapeutic exercises during infant dysphagia intervention sessions.	I can adjust intervention strategies based on real-time observations and patient responses.	I feel confident in ensuring safety and proper positioning during feeding sessions with pediatric dysphagia patients.	I am able to monitor progress and make appropriate modifications to intervention plans as needed.	I am confident in coordinating interdisciplinary care for pediatric dysphagia patients.	I can advocate for appropriate resources and support services for pediatric dysphagia management.	I feel confident in educating caregivers and healthcare providers about pediatric dysphagia prevention and management.	I am able to participate in quality improvement initiatives to enhance pediatric dysphagia services.	total
2024-04-07 23:48:35	2024-04-07 23:50:18	0	137.189.241.69	100	103	1	2024-04-07 23:50:19	R_46fHx02r5jFikf2					22.2908	114.15	qr	EN		1	1	1	1	1	1	1	1	1	1	1	1	1	1	1	1	1	1	1	1	20
2024-04-07 23:48:32	2024-04-07 23:50:31	0	137.189.241.29	100	119	1	2024-04-07 23:50:31	R_4AVsqXVPfr71BDP					22.2908	114.15	qr	EN		1	1	1	2	2	1	1	2	1	1	1	1	1	1	1	1	1	1	1	1	23
2024-04-07 23:48:43	2024-04-07 23:50:37	0	123.255.103.24	100	114	1	2024-04-07 23:50:38	R_4FWIxzMR6FuzKjF					22.2908	114.15	qr	EN		3	3	2	3	2	3	2	3	2	3	3	3	3	2	2	3	3	2	2	2	51
2024-04-07 23:48:33	2024-04-07 23:50:38	0	137.189.241.26	100	125	1	2024-04-07 23:50:39	R_4PkeS4a1JEp9H2s					22.2908	114.15	qr	EN		1	2	1	2	1	1	1	1	1	1	1	1	1	1	1	1	1	1	1	1	22
2024-04-07 23:48:16	2024-04-07 23:50:48	0	14.0.224.192	100	152	1	2024-04-07 23:50:49	R_4vXouV4dPVMDxJL					22.2908	114.15	qr	EN		1	1	2	2				1	1	1	1	1	1	1	1	2	1	1	1	1	20
2024-04-07 23:48:30	2024-04-07 23:51:07	0	137.189.241.66	100	156	1	2024-04-07 23:51:08	R_417BZTpg4Xlvgff					22.2908	114.15	qr	EN		1	1	1	2	1	1	1	2	1	1	1	1	1	1	1	1	1	1	1	1	22
2024-04-07 23:49:03	2024-04-07 23:51:10	0	137.189.241.57	100	127	1	2024-04-07 23:51:11	R_4LoJMSfacqrKWbS					22.2908	114.15	qr	EN		2	2	1	3	1	2	1	1	1	1	1	1	1	1	1	1	1	1	1	1	25
2024-04-07 23:48:56	2024-04-07 23:51:21	0	182.239.89.61	100	144	1	2024-04-07 23:51:21	R_4BdH09o7ChqH90R					22.2908	114.15	qr	EN		1	1	1	2	1	1	1	1	1	1	1	1	1	1	1	1	1	1	1	1	21
2024-04-07 23:48:51	2024-04-07 23:51:34	0	137.189.241.79	100	162	1	2024-04-07 23:51:34	R_4XjrWXxIMmOQ1K1					22.2908	114.15	qr	EN		1	1	1	1	1	2	2	2	2	2	1	2	1	1	2	2	2	2	2	2	32
2024-04-07 23:50:39	2024-04-07 23:51:48	0	137.189.241.29	100	69	1	2024-04-07 23:51:49	R_4oI9xsUzK1iXs5H					22.2908	114.15	qr	EN		1	1	1	1	1	1	1	1	2	2	2	2	2	1	1	2	1	1	1	1	26
2024-04-07 23:48:58	2024-04-07 23:51:49	0	137.189.241.60	100	170	1	2024-04-07 23:51:49	R_4VF26Gw6EKLk3Vn					22.2908	114.15	qr	EN		1	1	2	2	2	1	2	2	1	2	2	1	1	2	2	2	2	1	1	2	32
2024-04-08 02:01:54	2024-04-08 02:03:08	0	123.255.103.30	100	74	1	2024-04-08 02:03:09	R_41v8PqorKwoBKHR					22.2908	114.15	qr	EN	013	1	1	1	1	1	1	1	1	1	1	1	1	1	1	1	1	1	1	1	1	20
2024-04-08 02:02:03	2024-04-08 02:03:35	0	49.130.128.145	100	92	1	2024-04-08 02:03:36	R_4OkjtRluqWkAks9					22.2908	114.15	qr	EN	016	1	2	2	2	2	2	2	2	1	1	1	1	1	1	1	1	1	1	1	1	27
2024-04-08 02:00:34	2024-04-08 02:03:59	0	14.0.156.112	100	205	1	2024-04-08 02:04:00	R_4mEK0cA8ibF0hAs					22.2908	114.15	qr	EN	015	1	1	1	1	1	1	1	1	1	1	1	1	1	1	1	1	1	1	1	1	20
2024-04-08 02:01:42	2024-04-08 02:04:38	0	123.255.103.11	100	176	1	2024-04-08 02:04:39	R_4uqGkLS0LNKaJ7x					22.2908	114.15	qr	EN	012	1	1	1	1	1	1	1	1	1	1	1	1	1	1	1	1	1	1	1	1	20
2024-04-08 02:02:08	2024-04-08 02:05:10	0	137.189.241.73	100	182	1	2024-04-08 02:05:13	R_4suWavAnMhxLq8t					22.2908	114.15	qr	EN	017	1	1	1	1	1	1	1	1	1	1	1	1	1	1	1	1	1	1	1	1	20
2024-04-08 02:03:05	2024-04-08 02:05:35	0	137.189.241.44	100	150	1	2024-04-08 02:05:36	R_4fDIWoHXbjNqMIv					22.2908	114.15	qr	EN	19	1	1	1	1	1	1	1	1	1	1	1	1	1	1	1	1	1	1	1	1	20
2024-04-08 02:02:52	2024-04-08 02:05:47	0	14.0.164.71	100	175	1	2024-04-08 02:05:48	R_4Pbutto2c6wTScV					22.2908	114.15	qr	EN	018	1	1	1	1	1	1	1	1	1	1	1	1	1	1	1	2	1	1	1	1	21
2024-04-08 02:02:25	2024-04-08 02:05:55	0	137.189.241.65	100	209	1	2024-04-08 02:05:55	R_46nYu3Kp92EtoGs					22.2908	114.15	qr	EN	20	2	2	2	1	1	2	1	2	1	1	1	1	2	1	2	1	1	1	2	1	28
2024-04-08 02:07:14	2024-04-08 02:10:03	0	137.189.241.23	100	168	1	2024-04-08 02:10:03	R_4R1SUy3t2jaUc1Z					22.2908	114.15	qr	EN	014	2	2	2	1	1	1	1	1	1	1	1	1	1	1	1	1	2	1	2	2	26
2024-04-09 23:49:24	2024-04-09 23:53:02	0	137.189.241.58	100	217	1	2024-04-09 23:53:02	R_42ET8VIKW897B1u					22.2908	114.15	qr	EN	030	1	2	1	2	1	2	1	2	1	2	2	1	1	1	2	1	1	1	1	1	27
2024-04-09 23:50:03	2024-04-09 23:53:03	0	137.189.241.31	100	179	1	2024-04-09 23:53:03	R_4MKDeK1yIni3PY5					22.2908	114.15	qr	EN	028	1	1	1	1	1	1	1	1	1	1	1	1	1	1	1	1	1	1	1	3	22
2024-04-09 23:49:19	2024-04-09 23:53:09	0	137.189.241.60	100	230	1	2024-04-09 23:53:10	R_4u7tOAfcKABKIZH					22.2908	114.15	qr	EN	031	2	2	1	1	2	2	1	1	1	1	1	1	1	1	2	1	1	1	1	1	25
2024-04-09 23:50:22	2024-04-09 23:53:20	0	137.189.241.43	100	177	1	2024-04-09 23:53:21	R_4dRqA7Hh5w2fXjk					22.2908	114.15	qr	EN	021	1	1	1	2	1	1	1	2	1	1	2	1	1	1	1	1	2	1	1	1	24
2024-04-09 23:49:10	2024-04-09 23:53:26	0	137.189.241.43	100	256	1	2024-04-09 23:53:26	R_4Q9KMgUPfoQ6uhI					22.2908	114.15	qr	EN	029	1	2	2	2	1	2	1	2	1	2	1	1	1	1	2	2	2	2	2	2	32
2024-04-09 23:52:08	2024-04-09 23:53:51	0	14.0.227.5	100	102	1	2024-04-09 23:53:51	R_4xEm98hBhmtjrIR					22.2908	114.15	qr	EN	1155185173	1	1	1	1	1	1	1	2	1	1	2	1	1	1	1	1	2	2	1	1	24
2024-04-09 23:50:56	2024-04-09 23:54:40	0	137.189.241.51	100	223	1	2024-04-09 23:54:40	R_4LXbVciYU3uP97q					22.2908	114.15	qr	EN	022	1	2	1	1	1	2	1	1	1	1	1	1	1	1	3	2	1	2	2	1	27
2024-04-09 23:52:52	2024-04-09 23:54:58	0	49.130.129.97	100	125	1	2024-04-09 23:54:58	R_4gnoaZ4gq8dstqR					22.2908	114.15	qr	EN	025	2	3	1	2	2	2	2	3	2	2	2	3	2	2	4	3	2	3	4	4	50
2024-04-09 23:49:22	2024-04-09 23:55:08	0	137.189.241.25	100	345	1	2024-04-09 23:55:08	R_4aKAK6aJ0zOXwjJ					22.2908	114.15	qr	EN	024	2	2	1	2	1	1	2	2	1	1	2	2	2	2	2	2	1	1	1	1	31
2024-04-09 23:54:13	2024-04-10 00:00:24	0	137.189.241.74	100	370	1	2024-04-10 00:00:25	R_4ccnM3rhuAbUUZl					22.2908	114.15	qr	EN	026	1	1	1	1	1	1	1	1	2	2	2	2	2	1	2	1	1	2	2	1	28
2024-04-10 02:02:04	2024-04-10 02:04:39	0	137.189.241.15	100	154	1	2024-04-10 02:04:39	R_4i2UtRAnWomrAtS					22.2908	114.15	qr	EN	035	1	2	1	1	2	1	1	3	1	1	1	1	1	2	2	2	1	2	2	2	30
2024-04-10 02:02:19	2024-04-10 02:04:41	0	137.189.241.40	100	141	1	2024-04-10 02:04:41	R_4aCSq1LdnE6y9mY					22.2908	114.15	qr	EN	027	2	2	2	2	2	2	2	2	2	2	2	2	2	2	2	2	2	2	2	2	40
2024-04-10 01:59:48	2024-04-10 02:04:41	0	137.189.241.43	100	292	1	2024-04-10 02:04:41	R_41aHk7yJ7nmaCeX					22.2908	114.15	qr	EN	042	2	2	2	1	2	1	1	1	1	1	1	1	2	2	2	1	1	2	1	1	28
2024-04-10 02:01:10	2024-04-10 02:04:48	0	137.189.241.70	100	218	1	2024-04-10 02:04:49	R_4C1GpcJUvYfmyDZ					22.2908	114.15	qr	EN	034	2	2	2	2	2	2	2	2	2	2	2	2	2	2	2	2	2	2	2	2	40
2024-04-10 02:02:06	2024-04-10 02:04:48	0	137.189.241.37	100	162	1	2024-04-10 02:04:49	R_42Qug4o6mmksOyM					22.2908	114.15	qr	EN	041	2	1	1	1	1	1	1	1	1	1	2	1	1	3	1	1	2	3	2	2	29
2024-04-10 02:02:00	2024-04-10 02:04:54	0	137.189.241.30	100	173	1	2024-04-10 02:04:54	R_4WHjNhAThHfrWbN					22.2908	114.15	qr	EN	040	3	4	3	4	3	3	2	2	3	3	3	3	3	3	3	3	3	3	3	3	60
2024-04-10 02:02:27	2024-04-10 02:04:54	0	123.255.103.34	100	147	1	2024-04-10 02:04:55	R_4DUwIBCBrs5EM81					22.2908	114.15	qr	EN	032	2	2	1	1	1	1	1	1	1	1	1	1	1	1	1	1	2	2	2	2	26
2024-04-10 02:01:45	2024-04-10 02:04:59	0	137.189.241.66	100	194	1	2024-04-10 02:05:00	R_4SsztAhtJlIDqXD					22.2908	114.15	qr	EN	037	2	1	1	2	1	2	2	1	1	1	1	2	1	1	2	1	1	1	2	1	27
2024-04-10 02:01:17	2024-04-10 02:05:39	0	104.28.69.130	100	261	1	2024-04-10 02:05:40	R_441b5cYbZJG8JdI					22.2842	114.176	qr	EN	033	2	3	2	2	1	2	1	2	2	1	1	1	2	2	1	2	1	2	1	1	32
2024-04-10 02:02:03	2024-04-10 02:05:56	0	137.189.241.75	100	232	1	2024-04-10 02:05:56	R_4nDk3dilS0QXis9					22.2908	114.15	qr	EN	039	1	2	1	2	1	2	2	2	2	2	2	2	2	2	3	3	2	2	3	2	40
																	Mean	1.425	1.625	1.325	1.6	1.30769	1.46154	1.28205	1.55	1.275	1.35	1.4	1.35	1.35	1.35	1.575	1.5	1.4	1.475	1.5	1.45	28.45
																	Mode	1	1	1	1	1	1	1	1	1	1	1	1	1	1	1	1	1	1	1	1	20
																	Median	1	1.5	1	1.5	1	1	1	1	1	1	1	1	1	1	1	1	1	1	1	1	26.5

## Sheet: confidence-post
StartDate	EndDate	Status	IPAddress	Progress	Duration (in seconds)	Finished	RecordedDate	ResponseId	RecipientLastName	RecipientFirstName	RecipientEmail	ExternalReference	LocationLatitude	LocationLongitude	DistributionChannel	UserLanguage	#	Q1	Q2	Q3	Q4	Q5	Q6	Q7	Q8	Q9	Q10	Q11	Q12	Q13	Q14	Q15	Q16	Q17	Q18	Q19	Q20
Start Date	End Date	Response Type	IP Address	Progress	Duration (in seconds)	Finished	Recorded Date	Response ID	Recipient Last Name	Recipient First Name	Recipient Email	External Data Reference	Location Latitude	Location Longitude	Distribution Channel	User Language	What is your identification number?	I am confident in assessing and documenting an infant’s oral-motor skills and feeding behaviors.	I can identify signs and symptoms of pediatric dysphagia during a clinical assessment.	I feel confident in conducting a pediatric dysphagia evaluation.	I am able to identify red flags or indicators for further assessment in pediatric dysphagia.	I am confident in analyzing and interpreting clinical data from an infant bottle-feeding assessment.	I can identify risk factors and potential causes of pediatric dysphagia based on assessment findings.	I feel confident in determining appropriate recommendations for feeding modifications or interventions based on assessment results.	I am able to communicate assessment findings and recommendations effectively to caregivers and healthcare team members.	I am confident in developing individualized feeding plans for infants with dysphagia.	I can select appropriate feeding strategies or therapeutic interventions for infant dysphagia management.	I feel confident in collaborating with caregivers to implement dysphagia management strategies in an infant population.	I am able to document feeding plans and interventions for pediatric dysphagia patients.	I am confident in implementing feeding strategies or therapeutic exercises during infant dysphagia intervention sessions.	I can adjust intervention strategies based on real-time observations and patient responses.	I feel confident in ensuring safety and proper positioning during feeding sessions with pediatric dysphagia patients.	I am able to monitor progress and make appropriate modifications to intervention plans as needed.	I am confident in coordinating interdisciplinary care for pediatric dysphagia patients.	I can advocate for appropriate resources and support services for pediatric dysphagia management.	I feel confident in educating caregivers and healthcare providers about pediatric dysphagia prevention and management.	I am able to participate in quality improvement initiatives to enhance pediatric dysphagia services.	total
2024-04-28 21:22:56	2024-04-28 21:25:37	0	121.203.231.165	100	161	1	2024-04-28 21:25:38	R_4MhfwvvkuSO9Adr					22.2908	114.15	anonymous	EN	003	4	4	4	4	4	4	3	5	4	5	4	4	5	4	4	4	4	3	4	3	80
2024-04-28 21:56:20	2024-04-28 21:58:42	0	45.64.240.177	100	142	1	2024-04-28 21:58:42	R_4v6191t8VOa1jps					22.2908	114.15	anonymous	EN	007	3	3	3	3	3	4	3	3	3	3	3	3	2	3	3	2	1	1	3	1	53
2024-04-28 23:09:25	2024-04-28 23:15:10	0	1.64.93.113	100	344	1	2024-04-28 23:15:11	R_4y93lINpIQRntuF					22.2908	114.15	anonymous	EN	002	3	4	4	4	3	4	4	4	3	3	4	4	4	4	4	4	3	3	4	3	73
2024-04-29 01:01:22	2024-04-29 01:02:24	0	137.189.62.248	100	62	1	2024-04-29 01:02:24	R_4E0TCztHJSyGinq					22.2908	114.15	anonymous	EN	010	4	4	4	4	4	4	4	4	4	4	4	4	4	4	4	4	4	4	4	4	80
2024-04-29 03:48:54	2024-04-29 03:51:10	0	219.73.42.223	100	135	1	2024-04-29 03:51:11	R_4vKszV4zh5mqMNP					22.2908	114.15	anonymous	EN	008	3	3	3	2	3	3	3	3	3	3	3	3	3	3	3	3	3	3	3	3	59
2024-04-29 19:03:13	2024-04-29 19:15:42	0	61.239.172.110	100	748	1	2024-04-29 19:15:42	R_4C39HlSZZxJY4oh					22.2908	114.15	anonymous	EN	031	2	2	1	2	1	2	2	1	2	2	2	2	2	2	3	2	2	2	2	2	38
2024-04-29 19:39:42	2024-04-29 19:41:46	0	61.239.140.171	100	123	1	2024-04-29 19:41:47	R_4VrcUkj2BaEXfaN					22.2908	114.15	anonymous	EN	1155185213	4	4	3	4	3	4	3	3	3	2	2	4	2	2	3	3	3	4	3	2	61
2024-04-29 19:42:25	2024-04-29 19:45:40	0	119.236.248.133	100	195	1	2024-04-29 19:45:40	R_4QnNolOauQLl3gZ					22.2908	114.15	anonymous	EN	015	4	3	3	3	3	3	3	3	3	3	3	3	3	3	3	3	3	3	3	3	61
2024-04-29 19:46:15	2024-04-29 19:54:01	0	138.19.45.75	100	466	1	2024-04-29 19:54:02	R_4duf9c9Ak9b0eBT					22.2908	114.15	anonymous	EN	039	4	4	4	5	4	5	4	4	3	5	4	5	4	3	5	4	4	4	4	3	82
2024-04-29 19:10:55	2024-04-29 21:03:10	0	119.246.72.153	100	6735	1	2024-04-29 21:03:11	R_4DFmI26pvHqfYzf					22.1469	114.591	anonymous	EN	1155083375@link.cuhk.edu.hk	3	3	3	3	3	3	3	3	3	3	3	3	3	3	3	3	3	3	3	3	60
2024-04-29 16:55:17	2024-04-29 21:22:08	0	219.78.166.178	100	16010	1	2024-04-29 21:22:09	R_4BegbvLQvm4TEdP					22.2908	114.15	anonymous	EN	1155188724	4	4	4	4	3	3	3	4	3	4	4	4	4	3	4	4	3	4	4	4	74
2024-04-29 22:20:38	2024-04-29 22:23:09	0	138.19.229.22	100	151	1	2024-04-29 22:23:10	R_4FKDr639Nbk8fr9					22.3847	114.197	anonymous	EN	025	4	4	3	4	4	4	4	4	4	4	4	4	5	4	4	4	4	4	5	5	82
2024-04-30 05:46:23	2024-04-30 05:55:43	0	223.16.58.125	100	560	1	2024-04-30 05:55:43	R_4OiWX8iCPBQXWip					22.2908	114.15	anonymous	EN	034	3	4	3	4	3	3	3	3	3	3	3	3	3	3	4	3	3	3	3	3	63
2024-04-30 19:03:48	2024-04-30 19:04:58	0	119.236.103.36	100	69	1	2024-04-30 19:04:58	R_4cdPSeQaQIJ8RQL					22.2908	114.15	anonymous	EN	019	2	2	2	2	2	2	2	2	2	2	2	2	2	2	2	2	2	2	2	2	40
2024-04-30 20:15:42	2024-04-30 20:27:58	0	119.247.11.58	100	736	1	2024-04-30 20:27:59	R_4HpeFZWMaHq015Z					22.3361	114.2	anonymous	EN	029	3	3	3	4	3	3	3	3	3	3	3	4	3	2	2	3	3	3	3	3	60
2024-04-30 22:18:44	2024-04-30 22:21:00	0	1.36.246.12	100	136	1	2024-04-30 22:21:01	R_4CCz3ZyD8fNfuO8					22.2908	114.15	anonymous	EN	1155185488	2	2	2	3	2	3	2	2	2	2	2	2	2	2	3	3	3	2	3	3	47
2024-04-30 23:31:12	2024-04-30 23:33:49	0	49.131.149.151	100	156	1	2024-04-30 23:33:50	R_4ql9oQ9DTtK4cLs					22.2908	114.15	anonymous	EN	030	4	3	4	4	3	4	4	4	4	4	4	4	3	3	5	2	3	4	3	3	72
2024-05-01 09:01:05	2024-05-01 09:02:28	0	210.6.255.225	100	82	1	2024-05-01 09:02:28	R_4E3S9l7JFQZ89r3					22.3361	114.2	anonymous	EN	014	4	3	3	3	4	4	3	3	3	3	3	4	3	3	3	3	3	3	3	3	64
2024-05-01 20:09:05	2024-05-01 20:11:34	0	124.244.88.136	100	148	1	2024-05-01 20:11:35	R_4JmjZYOWe8GyvAB					22.2908	114.15	anonymous	EN	022	3	2	3	2	2	2	3	3	1	2	2	2	1	2	2	2	1	1	2	2	40
2024-05-01 22:46:23	2024-05-01 22:48:32	0	123.202.120.177	100	128	1	2024-05-01 22:48:32	R_4I8L2GFzX642ToB					22.2908	114.15	anonymous	EN	017	2	3	2	3	2	2	2	3	2	2	2	2	2	2	2	2	2	2	3	2	44
2024-05-02 06:31:46	2024-05-02 06:35:24	0	219.77.244.128	100	218	1	2024-05-02 06:35:25	R_4ypAY6rMTFzqRtj					22.2908	114.15	anonymous	EN	038	4	3	3	3	4	3	4	3	3	3	3	4	3	2	4	3	3	3	3	3	64
2024-05-03 19:19:56	2024-05-03 19:27:00	0	119.246.173.186	100	423	1	2024-05-03 19:27:01	R_4jdL28ovExqBkEB					22.2908	114.15	anonymous	EN	011	2	2	2	2	3	2	3	2	3	2	3	2	3	3	2	3	2	2	2	2	47
2024-05-05 17:41:19	2024-05-05 17:49:49	0	138.19.162.195	100	509	1	2024-05-05 17:49:49	R_4bQAtQJt45Qr4eg					22.2908	114.15	anonymous	EN	026	4	4	3	3	4	3	3	3	3	3	4	4	3	3	3	3	4	4	4	4	69
2024-05-10 10:19:37	2024-05-10 11:46:35	0	218.103.195.156	100	5218	1	2024-05-10 11:46:36	R_41ibb6fOlHrIU2L					22.2908	114.15	anonymous	EN	018	3	4	3	4	3	3	4	4	3	4	4	4	4	3	4	4	3	4	3	4	72
2024-05-15 23:24:06	2024-05-15 23:26:14	0	42.200.123.42	100	127	1	2024-05-15 23:26:15	R_4LiG1nViGdsrGkW					22.3847	114.197	anonymous	EN	041	4	3	3	4	3	3	4	4	2	3	3	4	3	4	3	3	3	4	4	3	67
																	Mean	3.28	3.2	3	3.32	3.04	3.2	3.16	3.2	2.88	3.08	3.12	3.36	3.04	2.88	3.28	3.04	2.88	3	3.2	2.92	62.08
																	Mode	4	4	3	4	3	3	3	3	3	3	3	4	3	3	3	3	3	3	3	3	80
																	Median	3	3	3	3	3	3	3	3	3	3	3	4	3	3	3	3	3	3	3	3	63

## Sheet: knowledge-test
I-RAT: Feeding observation [Total Pts: 6 Score] |1057303							tRAT
4							6
4							6
6							6
3							6
6							5
4							6
3							6
2							6
3							5
4							6
3							6
2							6
5							6
6							6
1							6
2							6
3							6
6							6
3							6
4							6
4							6
4							6
3							6
2							6
3							6
3							5
6							6
4							6
2							5
4							6
3							6
4							5
2							6
4							6
4							6
3							5
3							6
3							6
4							6
2							6
3							6
